# Supplementary material for: Mapping transgene insertion sites reveals the α-Cre transgene expression in both developing retina and olfactory neurons
Source: Commun Biol. 2022 May 3;5:411. doi: 10.1038/s42003-022-03379-9 (PMC9065156; doi:10.1038/s42003-022-03379-9)
Supplement: Supplementary file 4 — Supplementary data 1 [file 42003_2022_3379_MOESM4_ESM.xlsx]

## Sheet: Fig 3g
Figure 3g. Copy numbers of alpha Cre transgene
	WT	Heterzygotes	Homozygotes
	0.109167	5.84306	7.12936
	-0.179554	5.31611	9.50183
	0.0419622	5.34093	5.99702
	-0.183149	6.23874	6.58601
	-0.906241	2.55854	8.07147
	0.826246	6.23682	5.81598
	0.280922	6.72055	6.9633
	-0.156544	5.27509	9.79782
	-0.0929187	7.21058	9.60356
	0.26011	6.81485	10.0096
	0.642562	5.61759	8.93166
	0.2899	2.8825	6.51949
	-0.289962	3.16759	9.18101
		3.21492	8.86274
		4.65048	8.26007
		2.76555	9.66007
		4.51447	8.60901
		5.59313	8.58978
		6.65705	8.14398
		5.30076	7.34426
		2.59123	7.74978
		4.05649	6.97693
		2.95281	8.91122
		5.64917	6.70623
		2.20899	5.65566
		3.64674	8.5509
		3.00066
		4.54891
		5.46116
		3.95694
		2.5641
		4.47186
		6.9523
		4.02798
		7.56334
		2.59329
		5.7474
		7.22257

## Sheet: Fig 7a
Figure 7a. RT-PCR was used to assess expression of the indicated genes from nasal mucosa (NM) and retina of indicated genotypes at P13
Genes	Tissues	Transgene	sample-1	sample-2	sample-3
Vmn2r-67	NM	No Cre	0.052542	0.332417	1.11466
Vmn2r-67	NM	alpha Cre	0.233674	0.052236	0.846573
Vmn2r-67	Retina	No Cre	0.023471	0.015563	0.281456
Vmn2r-67	Retina	alpha Cre	0.034667	0.132678	0.452136
Vmn2r-68	NM	No Cre	0.452378	0.68143	1.03458
Vmn2r-68	NM	alpha Cre	0.227015	1.22044	1.12671
Vmn2r-68	Retina	No Cre	0.0118982	0.407981	0.315288
Vmn2r-68	Retina	alpha Cre	0.0542167	0.321479	0.327006
Vmn2r-69	NM	No Cre	0.512437	1.37043	0.961141
Vmn2r-69	NM	alpha Cre	0.768415	1.87141	0.745525
Vmn2r-69	Retina	No Cre	0.103246	0.323547	0.889122
Vmn2r-69	Retina	alpha Cre	0.119854	0.984504	0.233509
Vmn2r-70	NM	No Cre	0.000210633	0.541637	1.02346
Vmn2r-70	NM	alpha Cre	0.506436	0.447085	0.82511
Vmn2r-70	Retina	No Cre	0.000130757	0.334599	0.377083
Vmn2r-70	Retina	alpha Cre	0.00117257	0.122154	0.532466
Olfr 291	NM	No Cre	0.0136968	1.47066	0.706628
Olfr 291	NM	alpha Cre	0.963797	0.105826	1.50276
Olfr 291	Retina	No Cre	0.000257812	0.123943	0.390161
Olfr 291	Retina	alpha Cre	5.05005e-05	0.281142	0.157908
Olfr 310	NM	No Cre	0.0611543	1.25478	0.475367
Olfr 310	NM	alpha Cre	1.23547	0.0243578	0.798236
Olfr 310	Retina	No Cre	0.0212456	0.214562	0.433268
Olfr 310	Retina	alpha Cre	0.0512468	0.522549	0.224678
Omp	NM	No Cre	0.518676	1.35556	0.758012
Omp	NM	alpha Cre	0.198968	0.871412	1.10568
Omp	Retina	No Cre	0.00383444	0.271498	0.402522
Omp	Retina	alpha Cre	0.00181701	0.475627	0.195042

## Sheet: Fig 7b
Figure 7b. The mobility score of the indicated genotypes at P30.
Mobility score (quadrants/s)	no cre	alpha Cre
	0.245238	0.377562
	0.299206	0.332407
	0.198566	0.222917
	0.214278	0.204856
	0.110583	0.190741
	0.17906	0.20386
	0.182918	0.170697
		0.199448

## Sheet: Fig 7c
Figure 7c. The latency to find buried pellets of the indicated genotypes at P30.
Latency (sec)	no cre	alpha Cre
	26.6667	22.6667
	46.6667	23.3333
	11.6667	23.6667
	43.3333	24.3333
	12	27.6667
	42.6667	24
	32	17
		11.3333
